# Supplementary material for: Palatability and Acceptability of Flaxseed-Supplemented Foods in Children with Sickle Cell Disease
Source: Nutrients. 2023 Mar 1;15(5):1245. doi: 10.3390/nu15051245 (PMC10004835; doi:10.3390/nu15051245)
Supplement: Supplementary file 1 [file nutrients-15-01245-s001.zip]

Archive with 1 entries (1 files):
- nutrients-2220924-supplementary.pdf
